# Supplementary material for: Effects of Environmental and Electric Perturbations on the pKa of Thioredoxin Cysteine 35: A Computational Study
Source: Molecules. 2022 Sep 30;27(19):6454. doi: 10.3390/molecules27196454 (PMC9570579; doi:10.3390/molecules27196454)
Supplement: Supplementary file 1 [file molecules-27-06454-s001.zip]

Archive with 1 entries (1 files):
- molecules-1869748-supplementary.pdf
